# Supplementary material for: Friends or Foes? Rapid Determination of Dissimilar Colistin and Ciprofloxacin Antagonism of Pseudomonas aeruginosa Phages
Source: Pharmaceuticals (Basel). 2021 Nov 15;14(11):1162. doi: 10.3390/ph14111162 (PMC8624478; doi:10.3390/ph14111162)
Supplement: Supplementary file 1 [file pharmaceuticals-14-01162-s001.zip]

Archive with 1 entries (1 files):
- pharmaceuticals-1445156-supplementary.pdf
